# Supplementary material for: Breaking New Ground towards Innovative Synthesis of Palladacycles: The Electrochemical Synthesis of a Tetranuclear Thiosemicarbazone-[C,N,S] Palladium(II) Complex
Source: Molecules. 2024 Sep 4;29(17):4185. doi: 10.3390/molecules29174185 (PMC11397458; doi:10.3390/molecules29174185)
Supplement: Supplementary file 1 [file molecules-29-04185-s001.zip]

Archive with 1 entries (1 files):
- molecules-3101104-supplementary.pdf
